# Supplementary material for: Free Sterol Content of Brassica Microgreens, Microleaves and Baby Leaves: A Quantitative Study by RPLC-APCI-HRMS
Source: Molecules. 2026 Jul 22;31(14):2553. doi: 10.3390/molecules31142553 (PMC13414607; doi:10.3390/molecules31142553)
Supplement: Supplementary file 1 [file molecules-31-02553-s001.zip]

Archive with 1 entries (1 files):
- molecules-4407754-supplementary.pdf
